# Supplementary material for: Proteomic Analysis of Nasal Epithelial Cells from Cystic Fibrosis Patients
Source: PLoS One. 2014 Sep 30;9(9):e108671. doi: 10.1371/journal.pone.0108671 (PMC4182543; doi:10.1371/journal.pone.0108671)
Supplement: Table S2 — Antibodies used in this study: Target, stock concentration, dilution used, manufacturer, reference, host and clonality. (XLSX) [file pone.0108671.s002.xlsx]

## Sheet: Feuil1
PRIMARY ANTIBODIES
Target	Stock concentration	Dilution used	manufacturer	Reference	Host	Clonality
TERA	1 mg/ml	1/1000	Abcam	ab111740	Rabbit	Polyclonal
KPYM	0,22 mg/ml	1/5000	Abcam	ab137852	Rabbit	Polyclonal
EZRIN	0,5 mg/ml	1/500	Abcam	ab41672	Rabbit	Polyclonal
STIP1	0,5 mg/ml	1/1000	Abcam	ab56873	Mouse	Monoclonal
HSP27	1 mg/ml	1/500	Abcam	ab2790	Mouse	Monoclonal
ANXA1	0,2 mg/ml	1/1000	Santa-Cruz	sc-130305	Mouse	Monoclonal
1433S	0,2 mg/ml	1/500	Santa-Cruz	sc-7681	Goat	Polyclonal
SECONDARY ANTIBODIES
Target	Stock concentration	Dilution used	manufacturer	Reference	Host	Clonality
Rabbit IgG	0,5 mg/ml	1/15000	LI-COR	926-68071	Goat	Polyclonal
Mouse IgG	0,5 mg/ml	1/15000	LI-COR	926-32210	Goat	Polyclonal
Goat IgG	0,5 mg/ml	1/15000	LI-COR	926-32214	Donkey	Polyclonal
